# Supplementary material for: cAMP Modulators before In Vitro Maturation Decrease DNA Damage and Boost Developmental Potential of Sheep Oocytes
Source: Animals (Basel). 2021 Aug 26;11(9):2512. doi: 10.3390/ani11092512 (PMC8467748; doi:10.3390/ani11092512)
Supplement: Supplementary file 1 [file animals-11-02512-s001.zip]

Archive with 1 entries (1 files):
- animals-1295527-supplementary.pdf
